# Supplementary material for: PCAN: phenotype consensus analysis to support disease-gene association
Source: BMC Bioinformatics. 2016 Dec 7;17:518. doi: 10.1186/s12859-016-1401-2 (PMC5142268; doi:10.1186/s12859-016-1401-2)
Supplement: Additional file 2: Table S1. — Performance of the pathway consensus approach on 759 new genetics findings published in clinVar between May 2015 and August 2016 depending on the prior knowledge used to identify genes related to the candidate gene of interest. HQ corresponds to high quality network as described in material and methods. (XLSX 12 kb) [file 12859_2016_1401_MOESM2_ESM.xlsx]

## Sheet: Perf-On-New-Genetics-finding-20
Type of knowledge	Resource	Number of results	Potential	AUC	Median rank
Pathways	MetaBase	319	0.42029	0.660431	0.263158
Pathways	Reactome	345	0.454545	0.669457	0.244444
Neighbors	MetaBase	681	0.897233	0.618715	0.318681
Neighbors	MetaBase HQ	553	0.72859	0.6762	0.239437
Neighbors	STRING	584	0.769433	0.650271	0.267058
Neighbors	STRING HQ	505	0.665349	0.689473	0.212121
Upstream neighbors	MetaBase	677	0.891963	0.615263	0.307692
Upstream neighbors	MetaBase HQ	528	0.695652	0.6745	0.214286
Upstream neighbors	STRING	428	0.5639	0.701385	0.171113
Upstream neighbors	STRING HQ	388	0.511199	0.739071	0.132075
Downstream neighbors	MetaBase	529	0.69697	0.675572	0.231884
Downstream neighbors	MetaBase HQ	453	0.596838	0.70715	0.172414
Downstream neighbors	STRING	433	0.570487	0.697769	0.15625
Downstream neighbors	STRING HQ	385	0.507246	0.746705	0.118644
Pathways + Neighbors	MetaBase + MetaBase HQ	568	0.748353	0.650361	0.294872
Pathways + Neighbors	Reactome + Metabase HQ	570	0.750988	0.665573	0.272727
Pathways + Neighbors	MetaBase + STRING HQ	541	0.71278	0.654835	0.277778
Pathways + Neighbors	Reactome + STRING HQ	529	0.69697	0.670096	0.275362
